# Supplementary material for: Efficacy of Longdan Xiegan Decoction on the Treatment of Eczema: A Systematic Review and Meta-Analysis
Source: Evid Based Complement Alternat Med. 2021 Feb 18;2021:8836117. doi: 10.1155/2021/8836117 (PMC7906809; doi:10.1155/2021/8836117)
Supplement: Supplementary Materials — Table S1: search Strategy. Table S2: PRISMA Checklist. [file 8836117.f1.zip]

Archive with 2 entries (2 files):
- 8836117.f1/Table S1.doc
- 8836117.f1/Table S2.doc
